# Supplementary material for: EHRtemporalVariability: delineating temporal data-set shifts in electronic health records
Source: Gigascience. 2020 Jul 30;9(8):giaa079. doi: 10.1093/gigascience/giaa079 (PMC7391413; doi:10.1093/gigascience/giaa079)
Supplement: giaa079_Supplemental_Files [file giaa079_supplemental_files.zip]

Archive with 5 entries (5 files):
- 2020_ehrtemporalvariability_saez_et_al_supp_material_v2.docx
- Figure_1.svg
- Figure_2.svg
- Figure_3.svg
- variabilityPValuesTestOnNHDS.R
