# Supplementary material for: EHRtemporalVariability: delineating temporal data-set shifts in electronic health records
Source: Gigascience. 2020 Jul 30;9(8):giaa079. doi: 10.1093/gigascience/giaa079 (PMC7391413; doi:10.1093/gigascience/giaa079)
Supplement: giaa079_Supplemental_Files [file giaa079_supplemental_files.zip › variabilityPValuesTestOnNHDS.R]

library(EHRtemporalVariability)

# Experiment Aim: to test that the disribution of a current temporal subgroup
#                 is significantly different from that of a preceeding subgroup
#                 as splitted by an abrupt change using EHRtemporalVariability.
# Methods: Will use a Chi-Square Goodness of Fit test where:
#          H0: the distribution of the histogram counts of current subgroup data
#             (by summing all the data batches contained in the subgroup) equals 
#             the distribution obtained from the counts of previous subgroup.
#          We will focus on the NHDS diagcode1-phewascode variable, as described 
#          in the paper, which splits the NHDS in two main subgroups in 2008.
# Results: The distribution in subgroup >=2008 is significantly different from
#          the distribution in subgroup <2008 (p-value < 2.2e-16). However, the 
#          large number of bins (df = 1593) can lead to innacurate estimations.

# Load the precalculated Data Temporal Heatmaps using the NHDS 25% random sample
githubURL <- "http://github.com/hms-dbmi/EHRtemporalVariability-DataExamples/raw/master/variabilityDemoNHDS.RData"
load(url(githubURL))

# Check the total N
sum(rowSums(probMaps$`diagcode1-phewascode`@countsMap))

probMaps$`diagcode1-phewascode`@support[[1]][1]

# Check the number of categories
ncol(probMaps$`diagcode1-phewascode`@countsMap)

# Split the absolute frequency matrices before and after the abrupt change in 2008
idsBefore2008 = probMaps$`diagcode1-phewascode`@dates < as.Date('2008-01-01')
freqsA = probMaps$`diagcode1-phewascode`@countsMap[idsBefore2008,]
freqsB = probMaps$`diagcode1-phewascode`@countsMap[!idsBefore2008,]

# Aggregate the freq matrices into the two periods
freqsAtotal = colSums(freqsA)
freqsBtotal = colSums(freqsB)

# # Remove the NA category (optional , but results are the same)
# freqsAtotal = freqsAtotal[-1]
# freqsBtotal = freqsBtotal[-1]

# Perform ChiSquare Goodness of Fit test of current distribution vs past distribution
chisqTestResults = chisq.test(freqsBtotal, p = freqsAtotal/sum(freqsAtotal))
chisqTestResults

# Now we repeat focusing on bins with N>10 to avoid any exactness issue with ChiSquare
idsBGreaterThan10 = freqsBtotal>10
chisqTestResultsGt10 = chisq.test(freqsBtotal[idsBGreaterThan10], p = freqsAtotal[idsBGreaterThan10], rescale.p = TRUE)
chisqTestResultsGt10
